# Supplementary material for: Precisely controlling endogenous protein dosage in hPSCs and derivatives to model FOXG1 syndrome
Source: Nat Commun. 2019 Feb 25;10:928. doi: 10.1038/s41467-019-08841-7 (PMC6389984; doi:10.1038/s41467-019-08841-7)
Supplement: Supplementary file 3 — Supplementary Data 1 [file 41467_2019_8841_MOESM3_ESM.xlsx]

## Sheet: Sheet1
Antibodies	Source	Identifer
Immunostaining
Rabbit anti-HA Tag (1: 1000)	Cell Signaling Technologies	Cat# 3724 RRID:AB_1549585
Mouse anti-HA Tag (1: 1000)	BioLegend	Cat# 901503 , RRID:AB_2565005
Goat anti-hSOX2 (1: 200)	R&D Systems	Cat# AF2018 RRID:AB_355110
Rabbit anti-OCT4 (1: 200)	Abcam	Cat# ab19857 RRID:AB_445175
Goat anti-hSOX17 (1: 50)	R&D Systems	Cat# AF1924 RRID:AB_355060
Mouse anti-TP53 (1: 1000)	Abcam	Cat# ab26 RRID:AB_303198
FITC anti-hB2M (1: 100)	BioLegend	Cat# 316304 RRID:AB_492837
Mouse anti-CRISPR/Cas9 (1: 400)	Diagenode	Cat# C15200216-50
Rabbit anti-FOXG1 (1: 300)	Abcam	Cat# ab18259 RRID:AB_732415
Mouse anti-PAX6 (1: 50)	Santa Cruz Biotechnology	Cat# sc-32766 RRID:AB_628107
Mouse anti-NESTIN (1: 200)	Millipore	Cat# MAB353 RRID:AB_94911
Goat anti-SOX1 (1: 200)	R&D Systems	Cat# AF3369 RRID:AB_2239879
Mouse anti-NKX2-1 (1: 200)	Millipore	Cat# MAB5460 RRID:AB_571072
Chicken anti-MAP2 (1: 10000)	Abcam	Cat# ab5392 RRID:AB_2138153
Mouse anti-MAP2 (1: 500)	Abcam	Cat# ab11267 RRID:AB_297885
Mouse anti-Synapsin1 (1: 100)	Synaptic Systems	Cat# 106011 RRID:AB_2619772
Rabbit anti-vGAT (1: 250)	Synaptic Systems	Cat# 131002 RRID:AB_887871
Rabbit anti-TUJ1 (1: 5000)	SIGMA	Cat# T2200 RRID:AB_262133
Mouse anti-GABA (1: 500)	SIGMA	Cat# A0310 RRID:AB_476667
Rabbit anti-Calbindin D-28K (1: 1000)	Millipore	Cat# AB1778 RRID:AB_2068336
Rabbit anti-Calretinin (1: 1000)	Millipore	Cat# AB1550 RRID:AB_90764
Rabbit anti-Somatostatin (1: 100)	Millipore	Cat# AB5494 RRID:AB_2255374
Mouse anti-Parvalbumin (1: 1000)	Millipore	Cat# MAB1572 RRID:AB_2174013
Goat anti-DCX (1: 500)	Santa Cruz Biotechnology	Cat# sc8066 RRID:AB_2088494
Donkey anti-Rabbit IgG (H+L) Highly Cross-Adsorbed Secondary Antibody, Alexa Fluor 488	Invitrogen	Cat# A-21206 RRID:AB_141708
Donkey anti-Mouse IgG (H+L) Highly Cross-Adsorbed Secondary Antibody, Alexa Fluor 594	Invitrogen	Cat# A-21203 AB_141633
Donkey anti-Goat IgG (H+L) Cross-Adsorbed Secondary Antibody, Alexa Fluor 647	Invitrogen	Cat# A-21447 RRID:AB_141844
Goat anti-Chicken IgY (H+L) Secondary Antibody, Alexa Fluor 488	Invitrogen	Cat# A-11039 RRID:AB_142924
Western blotting
Rabbit anti-HA Tag (1: 1000)	Cell Signaling Technologies	Cat# 3724 RRID:AB_1549585
Goat anti-hSOX2 (1: 500)	R&D Systems	Cat# AF2018 RRID:AB_355110
Goat anti-hSOX17 (1: 100)	R&D Systems	Cat# AF1924 RRID:AB_355060
Mouse anti-PAX6 (1: 100)	Santa Cruz Biotechnology	Cat# sc-32766 RRID:AB_628107
Rabbit anti-GAD65/67 (1: 500)	Millipore	Cat# AB1511 RRID:AB_90715
Mouse anti-NKX2-1 (1: 200)	Millipore	Cat# MAB5460 RRID:AB_571072
Rabbit anti-FOXG1 (1: 500)	Abcam	Cat# ab18259 RRID:AB_732415
Rabbit anti-GAPDH (1: 2000)	Abcam	Cat# ab9485 RRID:AB_307275
Mouse anti-β-Tubulin (1: 1000)	YEASEN	Cat# 30301ES40
Goat anti-Rabbit IgG (H+L) Secondary Antibody, HRP	Invitrogen	Cat# 31460 AB_2062214
Goat anti-Mouse IgG (H+L) Secondary Antibody, HRP	Invitrogen	Cat# 31430 RRID:AB_2142680
Rabbit anti-Goat IgG (H+L) Secondary Antibody, HRP	Invitrogen	Cat# 61-1620 RRID:AB_2533922
Reagents	Source	Identifer
DMEM/F12	Thermo Fisher Scientiﬁc	Cat# 11320033
Essential 8 (E8) medium	Thermo Fisher Scientiﬁc	Cat# A1517001
Neurobasal	Thermo Fisher Scientiﬁc	Cat# 21103-049
RPMI 1640 Medium, GlutaMAX™	Thermo Fisher Scientiﬁc	Cat# 61870-036
GlutaMAX	Thermo Fisher Scientiﬁc	Cat# 35050-061
Non-essential amino acids (NEAA)	Thermo Fisher Scientiﬁc	Cat# 11140-050
StemPro™ Accutase™ Cell Dissociation Reagent	Thermo Fisher Scientiﬁc	Cat# A1110501
Neurobasal	Thermo Fisher Scientiﬁc	Cat# 21103-049
Advanced DMEM/F-12	Thermo Fisher Scientiﬁc	Cat# 12634010
β-Mercaptoethanol	Sigma-Aldrich	Cat# M6250
N-2 Supplement (100X)	Thermo Fisher Scientiﬁc	Cat# 17502048
B-27 Supplement (50X), minus vitamin A	Thermo Fisher Scientiﬁc	Cat# 12587010
B-27™ Supplement	Thermo Fisher Scientiﬁc	Cat# 17504044
UltraPure™ 0.5M EDTA, pH 8.0	Thermo Fisher Scientiﬁc	Cat# 15575020
Penicillin-Streptomycin	Thermo Fisher Scientiﬁc	Cat# 10378016
Matrigel hESC-qualiﬁed matrix	Corning	Cat# 354277
BDNF	Peprotech	Cat# 450-02
GDNF	Peprotech	Cat# 450-10
SHH	Peprotech	Cat# 100-45
Activin A	PeproTech	Cat# 120-14
NT-3	Sigma-Aldrich	Cat# 450-03
Adenosine 3’ 5’-cyclic monophosphate	Sigma-Aldrich	Cat# D0260
ascorbic acid	Sigma-Aldrich	Cat# A4403
Recombinant human basic FGF	Peprotech	Cat# 100-18B
Recombinant human basic EGF	Peprotech	Cat# AF-100-15
Bovine Albumin Fraction V Solution	Sigma-Aldrich	Cat# B2064
D-(+)-Glucose	Sigma-Aldrich	Cat# G6152
ROCK inhibitor Y-27632	Selleck Chemicals	Cat# S1049
LDN-193189	Selleck Chemicals	Cat# S2618
SB431542	Selleck Chemicals	Cat# S1067
XAV939	Selleck Chemicals	Cat# S1180
Purmorphamine	Selleck Chemicals	Cat# S3042
TTX	Abcam	Cat# ab120054
O.C.T. compound	Tissue-Tek	Cat# 4583
Asunaprevir	Selleck Chemicals	Cat# A3195
Danoprevir	Selleck Chemicals	Cat# A4024
Vaniprevir	Selleck Chemicals	Cat# A3908
QuickExtract™ DNA Extraction Solution	Epicentre	Cat# QE09050
Human Insulin	Roche	Cat# 11376497001
CHIR99021	Selleck Chemicals	Cat# S2924
EndoFree Plasmid Maxi Kit (10)	QIAGEN	Cat# 12362
Gibson Assembly® Cloning Kit	New England Biolabs	Cat# E5510S
Q5® High-Fidelity 2X Master Mix	New England Biolabs	Cat# M0492L
P3 Primary Cell 4D-Nucleofetor™ X Kit	Lonza	Cat# V4XP-3024
Muse cell cycle kit,	Millipore	Cat# MCH100106
PrimeScript™ RT reagent Kit with gDNA Eraser	TAKARA	Cat# RR047A
miRNeasy Mini Kit	QIAGEN	Cat# 217004
Power SYBR Green PCR Master Mix	Applied Biosystems	Cat# 4368708
