# Supplementary material for: Precisely controlling endogenous protein dosage in hPSCs and derivatives to model FOXG1 syndrome
Source: Nat Commun. 2019 Feb 25;10:928. doi: 10.1038/s41467-019-08841-7 (PMC6389984; doi:10.1038/s41467-019-08841-7)
Supplement: Supplementary file 4 — Supplementary Data 2 [file 41467_2019_8841_MOESM4_ESM.xlsx]

## Sheet: Sheet1
Targeting sgRNA		Sequence
sgB2M		gagacatgtaagcagcatcatgg
sgFOXG1		ctttaatacattaacatccctgg
sgSOX2		cggccctcacatgtgtgagaggg
sgSOX17		CAACTATCCTGACGTGTGACAGG
sgTP53		GGAGAATGTCAGTCTGAGTCAGG
sgZnHit1		GAAGTGGACTGTGTGAGCCTGGG
sgAAVS1		gagacatgtaagcagcatcatgg
DNA		Sequence
HA-SMASh		TACCCATACGATGTTCCAGATTACGCTTATCCCTACGACGTGCCTGATTATGCATACCCATATGATGTCCCCGACTATGCCGACGAGATGGAGGAGTGTTCCCAGCACCTGCCCGGCGCCGGAAGCTCTGGAGACATCATGGATTACAAGGACGACGATGATAAGGGCTCCTCCGGCACCGGCAGCGGCTCTGGAACATCCGCCCCCATCACCGCCTACGCCCAGCAGACCAGAGGCCTGCTGGGCTGTATCATCACCTCCCTGACAGGCAGAGATAAGAACCAGGTGGAGGGCGAGGTGCAGATCGTGAGCACAGCCACACAGACATTTCTGGCCACCTGCATCAATGGCGTGTGCTGGGCCGTGTACCACGGCGCTGGCACCAGAACAATCGCCAGC…
pMaster-SMASH-Puro-lox2272		TCTAGATACCCATACGATGTTCCAGATTACGCTTATCCCTACGACGTGCCTGATTATGCATACCCATATGATGTCCCCGACTATGCCGACGAGATGGAGGAGTGTTCCCAGCACCTGCCCGGCGCCGGAAGCTCTGGAGACATCATGGATTACAAGGACGACGATGATAAGGGCTCCTCCGGCACCGGCAGCGGCTCTGGAACATCCGCCCCCATCACCGCCTACGCCCAGCAGACCAGAGGCCTGCTGGGCTGTATCATCACCTCCCTGACAGGCAGAGATAAGAACCAGGTGGAGGGCGAGGTGCAGATCGTGAGCACAGCCACACAGACATTTCTGGCCACCTGCATCAATGGCGTGTGCTGGGCCGTGTACCACGGCGCTGGCACCAGAACAATC…
pMaster-SMASH-BSD-loxN		TCTAGATACCCATACGATGTTCCAGATTACGCTTATCCCTACGACGTGCCTGATTATGCATACCCATATGATGTCCCCGACTATGCCGACGAGATGGAGGAGTGTTCCCAGCACCTGCCCGGCGCCGGAAGCTCTGGAGACATCATGGATTACAAGGACGACGATGATAAGGGCTCCTCCGGCACCGGCAGCGGCTCTGGAACATCCGCCCCCATCACCGCCTACGCCCAGCAGACCAGAGGCCTGCTGGGCTGTATCATCACCTCCCTGACAGGCAGAGATAAGAACCAGGTGGAGGGCGAGGTGCAGATCGTGAGCACAGCCACACAGACATTTCTGGCCACCTGCATCAATGGCGTGTGCTGGGCCGTGTACCACGGCGCTGGCACCAGAACAATC…
pAAVS1-CAG-mNG-SMASh-Donor		tgctttctctgaccagcattctctcccctgggcctgtgccgctttctgtctgcagcttgtggcctgggtcacctctacggctggcccagatccttccctgccgcctccttcaggttccgtcttcctccactccctcttccccttgctctctgctgtgttgctgcccaaggatgctctttccggagcacttccttctcggcgctgcaccacgtgatgtcctctgagcggatcctccccgtgtctgggtcctctccgggcatctctcctccctcacccaaccccatgccgtcttcactcgctgggttcccttttccttctccttctggggcctgtgccatctctcgtttcttaggatggccttctccgacggatgtctcccttgcgtcccgcctccccttc…
pCMV-intron-spCas9		TGTACATTTATATTGGCTCATGTCCAATATGACCGCCATGTTGGCATTGATTATTGACTAGTTATTAATAGTAATCAATTACGGGGTCATTAGTTCATAGCCCATATATGGAGTTCCGCGTTACATAACTTACGGTAAATGGCCCGCCTGGCTGACCGCCCAACGACCCCCGCCCATTGACGTCAATAATGACGTATGTTCCCATAGTAACGCCAATAGGGACTTTCCATTGACGTCAATGGGTGGAGTATTTACGGTAAACTGCCCACTTGGCAGTACATCAAGTGTATCATATGCCAAGTCCGCCCCCTATTGACGTCAATGACGGTAAATGGCCCGCCTGGCATTATGCCCAGTACATGACCTTACGGGACTTTCCTACTTGGCAGTACATCTACG…
