# Supplementary material for: Precisely controlling endogenous protein dosage in hPSCs and derivatives to model FOXG1 syndrome
Source: Nat Commun. 2019 Feb 25;10:928. doi: 10.1038/s41467-019-08841-7 (PMC6389984; doi:10.1038/s41467-019-08841-7)
Supplement: Supplementary file 6 — Source Data [file 41467_2019_8841_MOESM6_ESM.xlsx]

## Sheet: Fig. 1d, f, h, j, k
Fig. 1d	Quantiﬁcation of mNG intensity in AAVS1-PC-mNG-SMASh hESC line after 4 days of ASV treatment.
ASV(nM)	0	1	5	10	50	100	500	1000	1250	1500	1750	2000
Replicates	0.949728	0.819293	0.603261	0.505435	0.286549	0.224592	0.149592	0.136957	0.130842	0.116576	0.109239	0.116984
	0.921196	0.762228	0.550272	0.476902	0.266984	0.213995	0.144701	0.135326	0.132473	0.111685	0.105978	0.11087
	1.12908	0.908967	0.652174	0.546196	0.313451	0.238043	0.155707	0.144701	0.138995	0.122283	0.110462	0.119429
Fig. 1f	Quantification of mNG intensity of AAVS1-PC-mNG-SMASh hESC line with ASV treatment. Cells were under 1 μM ASV treatment from day 1 to day 4 and withdraw from day 5.
Days	Replicates
0	234	207	259
1	123	112	137
2	63.1	56.1	66.3
3	35.8	33.3	38.7
4	31.3	32	33.2
5	30.2	28.2	30.6
6	72.3	59.7	66.2
7	100	96.4	113.4
8	170.4	185.3	161.2
9	237.1	251.4	207.4
Fig. 1h	Growth rate of AAVS1-PC-mNG-SMASh hESCs upon treatment with different concentration of ASV (0.5μM, 1μM, 1.5μM, 2μM) for 3 passages (15 days). ASV does not affect the proliferation of hESCs.
Days	WT			ASV 0μM			ASV 0.5μM			ASV 1μM			ASV 1.5μM
0	0.15	0.15	0.15	0.15	0.15	0.15	0.15	0.15	0.15	0.15	0.15	0.15	0.15	0.15	0.15
3	0.5805	0.537	0.483	0.519	0.5625	0.4635	0.51	0.435	0.5235	0.4575	0.4845	0.492	0.4845	0.4755	0.48
4	1.1643	1.1955	1.3455	1.1245	1.2225	1.186	1.011	1.0405	1.1025	1.0545	1.0855	1.1135	1.0375	1.2585	1.1445
5	2.39	2.835	3.43	2.175	2.85	2.31	3.52	2.205	2.58	2.385	2.31	2.4	1.965	2.43	2.22
6	4.62	5.52	5.37	5.89	4.625	5.385	5.04	3.82	5.43	4.74	5.895	5.61	5.855	4.89	5.07
9	47.8601	37.0085	45.7311	50.1595	57.9027	45.8589	42.9208	39.5633	46.2421	40.366	50.2021	37.775	55.6034	41.6434	43.1763
12	572.415	457.823	421.401	496.505	445.516	426.508	383.661	489.228	456.444	375.422	466.901	444.328	450.14	511.052	426.183
15	4491.22	4567.96	4503.88	5654.59	4445.17	4255.51	4227.1	5881.3	4554.2	3577.07	4448.69	4233.62	4891.3	4101.3	3252.27
	Replicates (×106)			Replicates (×106)			Replicates (×106)			Replicates (×106)			Replicates (×106)
Fig. 1j	Quantiﬁcation of mNG intensity in AAVS1-PC-mNG-SMASh hESCs and AAVS1-PC-mNG-SMASh (GGS) after 4 days treatment of ASV (1 μM)
	ASV 0μM			ASV 1μM
SMASh	0.972343	0.988329	1.08732	0.70534	0.770234	0.748832
SMASh(GGS)	1.01389	0.90034	1.11104	0.101243	0.0882312	0.09234
	Replicates			Replicates
Fig. 1k	Quantiﬁcation of mNG intensity in AAVS1-PC-mNG-SMASh hESCs after 4 days treatment of ASV as well as other two NS3 protease inhibitors.
		Asunaprevir 1μM	Danoprevir 1μM	Danoprevir 2μM	Vaniprevir 1μM	Vaniprevir 2μM
Replicates	1.01643	0.082546	0.109651	0.086858	0.109035	0.103491
	0.945585	0.088546	0.115324	0.0983421	0.126321	0.12934
	1.03799	0.0854643	0.094321	0.093214	0.110235	0.099324

## Sheet: Supplementary Fig. 1f
Supplementary Fig. 1f	AAVS1-PC-mNG-SMASh hESCs were cultured with different NS3 inhibitors: ASV (1μM), DAV (1μM, 2 μM) and VAV (1 μM, 2 μM) for 6 days.
Days	Asunaprevir 1μM			Danoprevir 1μM			Danoprevir 2μM			Vaniprevir 1μM			Vaniprevir 2μM
0	0.15	0	0	0.15	0	0	0.15			0.15			0.15
3	0.5805	0.537	0.483	0.519	0.5625	0.4635	0.51	0.435	0.5235	0.4575	0.4845	0.492	0.4845	0.4755	0.48
4	1.302	1.4955	1.3455	1.3245	1.2225	1.686	1.311	1.2405	1.4025	1.3545	1.2855	1.2135	1.2375	1.2585	1.1445
5	2.19	2.835	2.43	2.175	2.85	2.31	2.52	2.205	2.58	2.385	2.31	2.4	1.965	2.43	2.22
6	5.52	5.52	5.37	5.19	5.625	5.385	5.04	5.82	5.43	4.74	5.895	5.61	5.355	4.89	5.07
	Replicates (×106)			Replicates (×106)			Replicates (×106)			Replicates (×106)			Replicates (×106)

## Sheet: Fig.2e-h, k
Fig. 2e	Intensity analysis (n=3) shows ASV (1 μM) shuts off of endogenous SOX2 in H9-SOX2s/s hESCs.
	hours	Replicates
	0	0.975956	0.986545	1.0375
	6	0.630305	0.611552	0.644154
	12	0.263658	0.285785	0.304158
	24	0.149691	0.123294	0.180483
	48	0.0713448	0.0651699	0.118743
	72	0	0	0
	96	0	0	0
	120	0	0	0
Fig. 2f	Quantification of OCT4+ cells of H9-SOX2s/s hESCs upon treatment with ASV (1 μM) showing degradation of endogenous SOX2 and declining of OCT4-expressing cells.
	hours	Replicates
	0	97.5	99.5	100
	6	100	100	97.5
	12	98.4	100	96.5
	24	100	90.2	94.6
	48	93.2	82.6	68.75
	72	42.1	66.8	59.6
	120	20	42.6	34.8

## Sheet: Fig. 3e-i
Fig. 3i	Intensity analysis for FOXG1 protein of FOXG1s/s hESC derived NPCs under treatment with different concentration of ASV (0 nM, 10 nM, 25 nM, 50 nM, 75 nM, 100 nM, 300 nM, 1000 nM)
ASV(nM)	0	10	25	50	75	100	300	1000
Replicates	1.02591	0.780443	0.701824	0.591888	0.47464	0.283426	0.163073	0
	0.997172	0.807807	0.691129	0.603924	0.465073	0.288035	0.178385	0
	0.976921	0.811038	0.698735	0.599955	0.475439	0.288504	0.183218

## Sheet: Fig. 4d, f, i, j-m
Fig. 4f	Cell cycle analysis using FACS and quantiﬁcation showing increase G1 and decreased S phase upon treatment with increased concentration of ASV (0nM, 50nM, 100nM, 1000nM) (n=2)
	0		50		100		1000
G1	61.22	59.3	66.75	65.75	71.6	71.82	75.92	76.5
S	34.31	35.68	29.43	30.15	23.92	23.73	19.62	20.53
G2/M	4.47	5.15	3.82	4.1	4.48	4.46	4.46	2.97
	Replicates		Replicates		Replicates		Replicates
Fig. 4k	Intensity analysis for PAX6 protein on day 25 based on western blot (n=3).
	0	50	100	1000
Replicates	1.08914	1.14178	1.53773	2.08162
	0.92416	1.19747	1.56338	2.11863
	0.986696	1.26556	1.48159	2.02292
Fig. 4l, m	qPCR analysis on day 25 (n=3) under treatment of ASV (0 nM, 50 nM, 100 nM, 1000 nM) for dorsal prosencephalic marker PAX6 (l), caudal forebrain marker LHX9 (m), ventral telencephalic progenitor makers ASCL1, SIX6.
PAX6	0	50	1000	1000		LHX9	0	50	100	1000
Replicates	1.07945	1.82718	6.14678	6.83378		Replicates	1.02195	3.16336	8.6265	8.79251
	0.9264	2.36814	7.86431	7.42313			0.978522	2.83416	10.2369	11.0487
	1.00292	1.71766	5.08565	10.0125			1.00024	2.99876	7.20607	9.92061
ASCL1	0	50	100	1000		SIX6	0	50	100	1000
Replicates	1.03312	1.09204	0.4023	0.305		Replicates	1.10139	0.3965	0.048552	0.162657
	0.967943	1.00053	0.32935	0.279707			0.907945	0.20163	0.054589	0.084589
	1.03437	1.06321	0.28364	0.292353			1.00467	0.17211	0.12157	0.118552

## Sheet: Fig. 5n
Fig. 5n	Quantiﬁcation of the neuron maturity according recorded AP firing patterns of ASV=0 nM group and ASV=50 nM on day 45 and day 60. Results came from 2 independent experiments. Day 45: 0 nM, n1=24, n2=24; 50 nM, n1=24, n2=24. Day 60: 0 nM, n1=28, n2=24; 50 nM, n1=20, n2=24. Error bar represents SEM (*p < 0.05, **p < 0.01, ***p < 0.001, **** p < 0.0001).
ASV=0 nM		D45		D60
	mature	0.208333	0.333333	0.642857	0.708333
	immature	0.666667	0.625	0.285714	0.208333
	no signal	0.125	0.041667	0.071429	0.083333
		Replicates		Replicates
ASV=50 nM		D50		D70
	mature	0.166667	0.25	0.2	0.291667
	immature	0.625	0.5	0.55	0.416667
	no signal	0.208333	0.25	0.25	0.291667
		Replicates		Replicates

## Sheet: Fig. 6b, g-i
Fig. 6b	Quantiﬁcation of the organoids’ sizes from Figure 6, panel a
days	0										50										100										1000
2	159	224	205	202	123	169	206	219	135	125	159	224	205	202	123	169	206	219	135	125	159	224	205	202	123	169	206	219	135	125	159	224	205	202	123	169	206	219	135	125
6	260	272.6	284.6	195.3	201.6	235.6	233.6	210.8	265.7	249.9	260	272.6	284.6	195.3	201.6	235.6	233.6	210.8	265.7	249.9	260	272.6	284.6	195.3	201.6	235.6	233.6	210.8	265.7	249.9	260	272.6	284.6	195.3	201.6	235.6	233.6	210.8	265.7	249.9
14	440.286	532.842	542.047	452.574	415.68	476.68	512.368	516.95	429.68	522.365	499.33	554.066	341.823	392.091	419.482	318.365	413.315	368.45	426.84	430.021	380.921	392.091	345.174	482.574	396.684	405.6	367.9	442.6	410.6	396.78	348.526	356.345	335.121	317.248	318.365	311.662	377.84	423.65	418.21	399.65
25	786.416	727.212	813.807	767.6	736.52	720.68	844.25	691.3	726.85	737.8	692.583	606.568	581.993	690.31	688.2	632.39	600.36	629.7	660.58	633.45	462.466	411.081	509.383	518.32	563.41	533.6	465.1	488.68	476.9	455.32	447.945	476.988	382.038	486.5	495.6	410.36	439.6	470.05	450.8	462.8
42	1080.74	808.758	864.9	906.3	884.64	825.6	960.6	1056.87	1022.58	1006.5	699.285	662.422	744.5	625.8	689.46	806.89	788.65	765.9	728.7	706.8	521.671	518.32	533.959	476.58	496.72	567.48	522.6	530.98	503.98	499.65	494.861	444.593	563.003	478.85	466.59	463.5	522.98	465.98	503.6	487.65
70	1378.46	1243.3	1653.64	1420.56	1598.67	1436.98	1685.64	1365.48	1289.65	1400.52	919.928	861.046	709.446	769.65	894.6	802.45	786.53	825.64	715.95	776.85	659.339	451.296	516.086	586.139	526.139	500.36	508.64	487.56	459.63	477.32	555.183	571.939	433.423	498.65	467.92	509.64	528.76	488.96	479.32	490.32
	Replicates										Replicates										Replicates										Replicates
Fig. 6g-i	qPCR analysis on the ASV=0 and ASV=1000 group at day 60 for GABA interneuron related genes (g), oligodendrocyte progenitor cells related genes (h) and hypothalamic neuron relate genes (i).
		0			1000					0			1000					0			1000
	GAD1	0.972498	0.917838	1.12033	0.012484	0.010843	0.009517		PDGFRA	0.988494	0.850554	1.18939	0.082469	0.06164	0.055553		NPY2R	0.819758	1.00829	1.20985	2.37841	1.91853	2.2974
	GABA	0.936266	1.15459	0.925067	0.2624	0.24206	0.2317		MYT1	1.10761	0.939932	0.960543	0.118257	0.173139	0.29937		RAX	0.840959	0.910016	1.3067	25.4572	34.5353	24.9333
	SST	1.07897	0.972239	0.953276	0.060047	0.058374	0.063268		SOX10	0.793226	1.12247	1.12312	0.016631	0.031034	0.020475		PMCH	0.828207	0.908005	1.32976	6.36429	3.83706	10.2674
	DLX2	1.2833	0.883042	0.882449	0.037678	0.034177	0.03318		OLIG2	0.684567	0.733939	1.99033	0.301452	0.196146	0.503478		OTP	1.19486	1.20968	0.691851	36.0019	29.0406	25.9921
	NKX2-1	0.753812	1.26178	1.05136	0.765189	0.774006	0.763385			Replicates			Replicates					Replicates			Replicates
		Replicates			Replicates

## Sheet: Supplementary Fig. 6e-h
Supplementary Fig. 6e, f	qPCR analysis on day 25 (n=3) under treatment of ASV (0 nM, 50 nM, 100 nM, 1000 nM) for HES1 (e) and NKX2-1 (f).
ASV(nM)	0	50	100	1000			0	50	100	1000
Replicates	0.94502	2.28616	4.33458	5.62826		Replicates	1.07496	1.00261	0.9836	1.10263
	1.05498	2.11266	3.90591	4.66356			0.930272	1.11488	1.19256	1.09512
	1	2.19941	4.12025	5.36921			1.1003	1.12947	1.12445	1.09887
Supplementary Fig. 6g	qPCR analysis on day 13 and day 25 (n=3) under treatment of ASV (0 nM, 50 nM, 100 nM, 1000 nM) for OLIG2 and DLX2.
ASV(nM)	0			50			100			1000
DAY12	-0.20322	0.195172	0.008051	0.213453	0.11356	-0.10356	-0.11353	-0.25478	0.262146	-0.09356	-0.02356	0.332146
DAY25	7.98294	8.02718	8.08356	7.11247	7.29982	7.43808	6.1536	5.82546	5.20165	5.38337	5.43004	5.20324
	Replicates			Replicates			Replicates			Replicates
ASV(nM)	0			50			100			1000
DAY12	-0.1405	0.140501	0.000466	0.188344	0.0223495	-0.173049	0.035468	-0.1658	0.11263	0.023455	-0.12934	0.099234
DAY25	5.44131	5.17853	5.54294	5.10493	5.16694	5.02056	2.03636	1.85683	1.62658	1.23741	1.49438	1.60345
	Replicates			Replicates			Replicates			Replicates

## Sheet: Fig. 8b, d, e
Fig. 8b	Quantiﬁcation of the average diameter of the organoids on day 49. a, long semi-axis; b, short semi-axis. Average diameter c=2*(a*b)^(1/2).
ASV(nM)	0	50	100	1000
Replicates	3.96919	4.14432	2.60948	3.07985
Replicates	3.95113	3.29071	2.4391	2.29495
Replicates	3.39994	3.32315	3	2.28
Replicates	3.50588	3.33185	2.83831	2.94479
Replicates	3.85143	3.18829	2.64545	2.59969
Replicates	3.60728	3.43441	2.69939	2.67849
Replicates	3.42491			2.36992
